# Supplementary material for: Experimental data on the photoelectrochemical oxidation of phenol: Analysis of pH, potential and initial concentration
Source: Data Brief. 2019 Apr 25;24:103949. doi: 10.1016/j.dib.2019.103949 (PMC6503135; doi:10.1016/j.dib.2019.103949)
Supplement: Supplementary file 2 — Multimedia component 2 [file mmc2.zip]

Archive with 1 entries (1 files):
- dib_103949_Supplementary Material_V1_mmc2.rar
